# Supplementary material for: Consensus-Expressed CXCL8 and MMP9 Identified by Meta-Analyzed Perineural Invasion Gene Signature in Gastric Cancer Microarray Data
Source: Front Genet. 2019 Sep 25;10:851. doi: 10.3389/fgene.2019.00851 (PMC6798046; doi:10.3389/fgene.2019.00851)
Supplement: Supplementary file 2 [file Table_1.xls]

## Sheet:  Table S1 PNI gene signature
Supplementary table 1 PNI gene signature
Name	Object Type	Entrez GeneID	Cell Localization	GO ID	KEGG ID	Human chromosome position	Description	NCIm ID
CD9	Protein	12527;24936;928	Cell membrane;Secreted;exosome;Membrane	0030666;0005886;0070062;0009405;0005887;0032504;0030669;0005925;0030168;0031092;0007420;0007166;0007342;0009986;0002576;0031623;0007338;0005615;0030913;0006928;0031982;0014003;0071404;0016324;1903561;0008285;0016021;0016020;0007596;0007155;0009414;0005178;0005576;0009897	rno:24936;mmu:12527;hsa:928	12p13.3	CD9 molecule
CCL2	Protein	287562;6347;20293	Secreted	0048471;0005622;0032967;0006955;0006954;0030425;0005623;0006959;0036006;0019079;0071407;0036120;0001666;0005102;0051770;0030139;0048245;0019221;0031100;0071403;0016525;0016004;0007010;0048246;0002523;0048247;0007259;0010759;0002693;0009408;0048010;0006935;0006816;0043085;0043524;0071549;0090314;0050729;0007187;0001525;0007186;0044299;0009887;2000427;0048020;0005615;0043491;0031727;0071300;0030593…	hsa:6347;mmu:20293;mmu:105242482	17q11.2-q12	C-C motif chemokine ligand 2
ANXA6	Protein	79125;309;11749	Melanosome;Cytoplasm	0005765;0048471;0005544;0032403;0005525;0070062;0051260;0006816;0051560;0006937;0005925;0042470;0005509;0015485;0034220;0005634;0031902;0014704;0005737;0005739;0016324;0015276;0046903;0042803;0016020;0042383;0008289;0097190;0043234;0048306	mmu:11749;hsa:309	5q33.1	annexin A6
PTEN	Protein	5728;50557;707;19211	Cytoplasm;Nucleus;PML body;Secreted	0005622;0045087;0032286;0051800;0016477;0021955;0042493;0043065;0043066;0043220;0046856;0046855;0030534;0007417;0007416;0005634;0044281;0050680;0060070;0051895;0051898;0014067;0060074;0090344;0019901;0007092;0043197;0051091;0046621;0038095;0060997;0048008;0021542;0007626;0010997;0007507;0048011;0097105;0031175;0097107;0033198;0050852;2000134;0042711;0043647;0005161;0001525;2000808;0090394;0048015…	mmu:19211;hsa:5728	10q23.3	phosphatase and tensin homolog
NGFR	Protein	4804;24596;18053	Membrane	0005622;0006955;0006954;0005623;0045121;0019233;0043065;0043066;0048511;0021675;0043588;0001540;1901216;0097481;0031625;0005635;0007417;0005634;0010942;0005911;0035025;0010941;0031069;0016525;0030135;0070678;0051897;0048406;0007411;0048011;2000377;0043524;0031293;0043121;0045666;0060548;0045786;0005168;0004871;0043005;0004872;0004888;0048146;0005737;0005739;0032496;0051799;2001235;0097190;0032809…	rno:24596;hsa:4804	17q21-q22	nerve growth factor receptor
NGF	Protein	18049;310738;4803	Secreted	0006954;0030307;0019233;0051402;0035556;0043065;0042493;0043066;0005102;0000186;0007018;0008625;0030414;2000648;0008344;0051091;0045773;0009314;0007623;0051388;0048011;0051384;0031175;0043524;0010193;0035094;0005163;0048015;0045664;0045666;0045786;0048812;0005615;0032496;0051279;0032092;0008284;0046928;0014042;0001934;0097190;0097192;0005057;0005576;0007568;0031954;0005788;0010976;0004857;0048672…	rno:310738;mmu:18049;hsa:4803	1p13.1	nerve growth factor
MAG	Protein	17136;4099;29409	Cell membrane	0005886;0050770;0050771;0010977;0048011;0030246;0033270;0043209;0048711;0043220;0045665;0005102;0035749;0071260;0097453;0005737;0050900;0031643;0019901;0016021;0016020;0007596;0007155;0007399;0021762	mmu:17136;rno:29409;hsa:4099	19q13.1	myelin associated glycoprotein
BIRC5	Protein	332;11799;64041	Midbody;Cytoplasm;Nucleus;centromere;Chromosome	0051087;0061178;0042493;0043066;1990001;0005874;0031503;0005634;0005876;0030414;0071361;0016925;0030496;0000228;0009790;0046982;0000226;0045892;0045931;0051384;0051301;0090307;0031577;0051303;0043524;0008270;0007062;0046872;0007067;0045787;0000278;0007346;0005856;0005737;0032133;0036216;0008284;0005694;0061469;0008536;0006915;0005829;0006351;0000776;0000777;0048037;0000775;0008017;0006355;0043027…	rno:64041;hsa:332;mmu:11799	17q25	baculoviral IAP repeat containing 5
PTGS2	Protein	19225;29527;5743	Microsome membrane;Endoplasmic reticulum membrane	0008217;0006954;0005901;0031915;0071498;0019233;0090336;0043065;0042493;0090050;0046697;0031622;0004666;0005634;0044281;0010942;0034612;0098869;0051926;0043231;0043234;0009314;0051384;0045429;0050727;0046872;0001525;0090271;0045786;0043005;0071260;0055114;0048661;0005737;0032496;0010243;0008284;0008285;0008289;0020037;0050473;0006633;0005789;0005788;0010575;0031394;0071456;0051968;0019674;0050873…	hsa:5743;mmu:19225;rno:29527	1q25.2-q25.3	prostaglandin-endoperoxide synthase 2
SDC2	Protein	6383;15529;25615	Membrane	0030203;0005886;0030204;0009405;0008218;0007603;0048013;0030165;0016477;0001666;0001523;0045202;0048813;0009986;0043025;0048814;0043202;0044281;0005975;0031000;0042060;0030154;0030198;0016021;0016020;0007411;0006024;0007399;0006027;0005796	rno:25615;mmu:15529;hsa:6383	8q22-q23	syndecan 2
CXCL12	Protein	24772;6387;20315	Secreted	0006955;0051924;0016477;0098609;0042056;0007281;0042098;0007165;0001667;1903237;0001666;0005102;0008015;0060326;0006874;0042379;0030335;0033603;2000406;0031100;0030334;0050918;0090026;1902230;0008064;0048842;0008344;1901741;0007411;0043434;0009314;0005886;0009408;0070062;0006935;0050930;0008354;0001569;0007186;0045785;0007420;0001764;0022029;0045666;0005125;2000107;0008009;0009615;0005615;0070098…	mmu:20315;hsa:6387	10q11.1	C-X-C motif chemokine ligand 12
PTK2	Protein	14083;5747;25614	Cell junction;focal adhesion;Cytoplasm;Cell membrane;Nucleus	0030027;0048471;0030307;0048870;0045087;0031234;0021955;0022408;0042493;0043066;0005102;0051893;0005634;0032319;0051493;0030010;0051897;0014068;0019901;0038096;0009790;0000226;0042383;0007010;0046621;0007254;0007411;0030644;2000811;0048010;0007229;0048013;0010632;0010594;0038007;0001525;0043087;0008432;0038083;1900024;0045785;0001764;0004871;0045667;0001890;0005856;0033628;0005737;0048661;0030198…	mmu:14083;hsa:5747;rno:25614	8q24.3	protein tyrosine kinase 2
IGF2BP3	Protein	312320;140488;10643	Cytoplasm;Nucleus	0006810;0003730;0003676;0045182;0005634;0003723;0006417;0005737;0010467;0005829;0051028;0044822;0017148;0042035;0009653;0048027;0006412;0000166	mmu:140488;hsa:10643	7p11	insulin like growth factor 2 mRNA binding protein 3
PTN	Protein	24924;5764;19242	Secreted	0048471;0010811;0010976;0030902;0071456;0031594;0071407;0060041;0036120;0043065;0042493;0021794;0001503;0045446;0009986;0005783;1990089;0021510;0030336;0007612;0004864;0050680;0043394;0014823;0016525;0032355;0021549;1904373;0044849;0030324;0051781;0007507;0005604;0043086;0072201;1904391;0034644;0038085;0060221;0035373;0007185;0030282;0001889;1904389;0007420;0005578;2000347;0005615;0005539;0005737…	mmu:19242;rno:24924;hsa:5764	7q33	pleiotrophin
FGFR2	Protein	2263;14183;25022	Cell membrane;Secreted;Cytoplasmic vesicle;Golgi apparatus	0007528;0007409;0048755;0060523;0048762;0031069;0070307;0014066;0060076;0060512;0003148;0003149;0002053;0040014;0045944;0016331;0001525;0060664;0060667;0060529;0060527;0051150;0048661;0008284;0045839;0008285;0032808;0001657;0008286;0043410;0005576;0045165;0010453;0040036;0046934;0043547;0016310;0060441;0060445;0060687;0048557;0060442;0060449;0060688;0030855;0048562;0030177;0033688;0060670;0007173…	mmu:14183;hsa:2263	10q26	fibroblast growth factor receptor 2
BRCA1	Protein	12189;672;497672	Cytoplasm;Nucleus;Chromosome	0003723;0044030;0016874;0085020;0043627;0000732;0000731;0003682;0006310;0003684;0045766;0050681;0031625;0005634;0005759;0016925;0006281;0045893;0007098;0045892;0043234;0000151;0030529;0033993;0031572;0071158;0070740;2000378;0030521;0070736;0008270;0045944;0070735;0043009;0070738;0070737;1902042;0008274;0070739;0031052;0046872;0044212;0007584;0000794;0000793;0006303;0003677;0003713;0005737;2000145…	hsa:672;mmu:12189;rno:497672	17q21	breast cancer 1
BRAF	Protein	673;109880;114486	Cytoplasm;Cell membrane;Nucleus	0004697;0005509;2000352;0005829;0033138;0031434;0035556;0016310;0002318;0060324;0007165;0060323;0043066;0048679;0048680;0051496;0000186;0010628;0005634;0015758;0004709;0031267;0046982;0008542;0043231;0051291;0043434;0008543;0005886;0050772;0005524;0048011;0071277;0035019;0035690;0043524;0016772;0090150;0044297;0046872;0007264;0046632;0009887;1900026;0048538;0007268;0004672;0043367;0043368;0043005…	mmu:109880;hsa:673	7q34	B-Raf proto-oncogene, serine/threonine kinase
HMGA2	Protein	8091	Nucleus	2000679;0030261;2000036;0000737;0008134;0043065;0006351;0046332;0000975;0043066;0045444;0003680;0006355;0001077;0006325;0010628;0051575;0005634;0048762;0043392;0031507;2000648;0035500;0035988;0035987;2000685;0035986;0032993;0035501;0035985;0000989;0001837;0007095;0000228;0045893;0006284;0045892;0040008;0003131;0006366;0008301;0001078;0004677;0035978;0048333;2001022;0035497;0071158;0003906;0070742…	hsa:8091	12q15	high mobility group AT-hook 2
MAPRE2	Protein	10982	cytoskeleton;Cytoplasm	0015630;0035371;0008283;0005737;0007165;0007067;0008017;0051301	hsa:10982	18q12.1	microtubule associated protein RP/EB family member 2
KLK3	Protein	18048;18050;354;13648;16619;16618;16613;16624;16612;16623;16622;13646;16617;16616;16615	Secreted	0005622;0070062;0031638;0003824;0016811;0035556;0002936;0008233;0046872;0007264;0002778;0060048;0004175;0004252;0003220;0042311;0008236;0002035;0002255;0005634;0005615;0006508;0016525;0016787;0008083;0003073;0044267;0043552;0043234;0005057;0005576	mmu:18048;mmu:16623;mmu:16612;mmu:16622;mmu:16624;mmu:16613;mmu:16616;mmu:16615;mmu:13646;mmu:16618;mmu:13648;mmu:16617;mmu:16619;hsa:354;mmu:18050	19q13.41	kallikrein related peptidase 3
BRCA2	Protein	360254;675;12190	Cytoplasm;Nucleus;cytoskeleton	0007569;0005622;0070200;0030141;0010332;0007283;0000732;0000731;0042771;0048478;0006355;0006310;0007049;0051298;0003697;0005634;0030097;0010225;0033600;0032355;0006281;0035264;0008585;0001833;0045893;0031619;0001556;0006289;0043234;0000784;0045931;0006974;0006978;0032465;0043966;0043009;0043967;0033593;0031052;0000910;1990426;0007141;0008630;0007420;0007584;0051276;0005654;0004402;0002020;0003677…	mmu:12190;hsa:675	13q12.3	breast cancer 2
EPHA2	Protein	13836;366492;1969	Cell junction;Cell membrane;Cell projection;ruffle membrane	0005622;0006954;0006915;0032682;0050830;0016477;0018108;1901491;0016310;0021915;0016032;0030182;0060444;0001501;0045765;0009986;0007169;0060326;0048514;0030216;0002043;0048320;0030054;0016525;0014028;0051898;0070309;0060035;0007411;0005886;0048570;0005524;0005887;0048013;0004713;0004714;0005925;0031256;0032587;0033598;0031258;0032863;0090630;0010591;0016772;0001649;0036342;0001525;0008630;0001568…	mmu:13836;hsa:1969	1p36	EPH receptor A2
NODAL	Protein	4838;294503;18119	Secreted	0009948;0050679;0016477;0001829;0001707;0001947;0022409;0001944;0001702;0001701;0060766;0007369;0045766;0007368;0002085;0007492;0038092;0051091;0001831;0040007;0048646;0009952;0007507;0045944;0010470;0009880;0043408;0005160;0001889;0048018;0033505;0001890;0060802;0048382;0005615;0070698;0010085;0008284;0030509;0060137;0048546;0060136;0048701;0001893;0005576;0001892;0055123;0032927;0045165;0010575…	hsa:4838;mmu:18119	10q22.1	nodal growth differentiation factor
BST2	Protein	684	trans-Golgi network;Membrane raft;Late endosome;Apical cell membrane;Cytoplasm;Cell membrane;Golgi apparatus	0005886;0070062;0005887;0006959;0030308;0045121;0045087;0035456;0035455;0010951;0042113;0008191;0034341;1901253;0002737;0043123;0009986;0007267;0004871;0030336;0045071;0032956;0009615;0005737;0019221;0031225;0016324;0044822;0051607;0042803;0016020;0008283;0007275;0005770;0005794;0005771;0060337	hsa:684	19p13.1	bone marrow stromal cell antigen 2
NOTCH4	Protein	406162;4855;18132	Cell membrane;Nucleus	0005789;0050793;0005509;0032880;0005829;0001709;0006351;0000139;0009986;0045446;0006355;0005783;0045602;0045766;1903849;0007219;0005634;0030097;0010467;0009790;0046982;0045893;0005112;0006367;0048845;0005886;0005887;0031410;0045746;0008593;0007220;0001569;0001886;0007221;0001763;0004872;0005654;0030879;0030154;0070613;0016021;0016020;0045596;0007275;0005576	mmu:18132;hsa:4855	6p21.3	notch 4
FOXP3	Protein	20371;28953;50943;317382	Cytoplasm;Nucleus	0005622;0032689;0050672;0045085;0051525;0035035;0050710;0032720;0033092;0042130;0002637;0002513;0001782;0002362;0032714;0032713;0005634;0002361;0032715;0032792;0031064;0032831;0042826;0045893;0045892;0000981;0043234;0032700;0032703;0003700;0003705;0050852;0045944;0042036;0050728;0046872;0002456;0002851;0003676;0003677;0003714;0005737;0001816;0008285;0002507;0009653;0048302;0046007;0032088;0043029…	hsa:50943;mmu:20371	Xp11.23	forkhead box P3
CDH1	Protein	83502;999;12550	trans-Golgi network;Cell junction;Endosome;Cell membrane;Golgi apparatus	0030027;0048471;0030424;0005509;0016235;0001829;0001948;0022408;0042493;0001701;0043220;0046697;2000008;0007416;0005912;0005911;0050680;0005913;0032794;0034332;0070830;0090102;0019903;0019904;0050839;0045893;0070062;0034329;0051260;0031175;2001222;0016339;0016337;0046872;0003382;0060662;0005737;0030198;0071944;0016342;0022617;0009898;0005576;0030864;0007605;0015629;0006915;0030506;0032880;0008013…	rno:83502;hsa:999;mmu:12550	16q22.1	cadherin 1
GRIA3	Protein	2892;53623;29628	Cell junction;synapse;Cell membrane	0006810;0030666;0005886;0006811;0030425;0043083;0035235;0030165;0001919;0034220;0032281;0045202;0007268;0043025;0004970;0004971;0043204;0004872;0005654;0005216;0008328;0043195;0030054;0010226;0032279;0014069;0035249;0016021;0016020;0043197;0045211;0043198;0005231;0060992;0043234;0005234;0007215	rno:29628;mmu:53623;hsa:2892	Xq25	glutamate ionotropic receptor AMPA type subunit 3
GALR2	Protein	8811;100910349;14428;29234	Cell membrane	0005886;0004930;0005887;1902608;0006936;0031175;0005829;0045944;0043647;0017046;0007165;0007186;0007189;0007200;0007188;0007166;0007268;0007586;0007204;0004871;0007218;0004966;0042923;0007194;0016021;0016020;0007275;0046488;0007631;0007611	hsa:8811;mmu:14428	17q25.3	galanin receptor 2
CCR2	Protein	1231;12772;729230	Cell membrane	0048471;0035717;0035716;0006955;0004930;0035715;0006954;0030425;0032729;0006959;0045087;2000473;0019233;0042535;0090050;0035705;0031622;0006968;0019221;0030097;0010820;0016525;0019901;0002407;0050718;0002246;0007259;0071791;0006935;0050729;0001525;0007186;0045666;0004871;0031727;0030517;0005737;0032496;0019725;0007194;0046641;0060139;0009897;0007568;0050870;0030900;2000439;0010212;0005829;0010574…	hsa:729230;mmu:12772	3p21.31	C-C motif chemokine receptor 2
MIR21	Protein	406991				17q23.1	microRNA 21
MCAM	Protein	78967;4162;84004	Perikaryon;Cell membrane;Membrane	0005886;0030335;0005634;0005615;0005925;0061042;0016021;0016020;0001525;0003094;0009653;0007155;0007157;0009897;0043204	mmu:84004;rno:78967;hsa:4162	11q23.3	melanoma cell adhesion molecule
KRAS	Protein	16653;3845;24525	cytosol;Cytoplasm;Cell membrane	0005622;0032403;0051000;0006913;0045121;0045087;0003924;0005829;0031234;0060441;0007165;0048873;0006886;0010628;0000186;0019221;0035022;0007173;0051092;0008542;0048169;0038095;0007411;0008543;0032228;0005886;0051385;0048010;0005525;0051146;0051384;0005925;0048011;0038128;0043524;0038002;0043406;0035176;0007264;0007265;0021897;0031647;0005737;0005739;0019002;0019003;0030275;0050900;0030036;0008284…	mmu:16653;hsa:3845;rno:24525	12p12.1	Kirsten rat sarcoma viral oncogene homolog
MUC1	Protein	4169;4582	Apical cell membrane;Cytoplasm;Cell membrane;Nucleus;Secreted	0000790;0006977;0070062;0005887;0006978;0036003;0000978;1902166;0006493;0002039;0009986;0043687;0005615;0003712;0010944;0033629;0005737;0031982;0016324;0016266;0043618;0090240;0044267;0005796	hsa:4582	1q21	mucin 1, cell surface associated
GOSR1	Protein	9527;53334;94189	Golgi apparatus membrane	0006810;0005801;0005829;0000139;0005484;0016192;0006891;0005797;0006888;0006906;0031201;0030133;0042147;0015031;0016021;0016020;0000149;0005794;0048209	mmu:53334;rno:94189;hsa:9527	17q11	golgi SNAP receptor complex member 1
TGFB1	Protein	21803;7040;59086	Secreted;extracellular space	0030424;0010936;0007406;0032967;0030308;0005902;0050714;0033138;0016477;0071407;0043065;0060762;0001666;0002513;0085029;1903911;0006796;0035307;0031065;0070306;0007093;0042306;0042307;0032270;0001558;0032829;0060751;0048642;0045930;0040007;0005114;0032943;0032700;0003823;0019058;0050731;0071549;0045944;0043406;0007183;0007182;0043408;0007184;0008156;0048535;0042552;0001763;0030512;0005578;0030879…	mmu:21803;hsa:7040;rno:59086	19q13.1	transforming growth factor beta 1
NTF3	Protein	18205;4908;81737	Secreted	0007403;0042490;0033138;0042056;0007165;0007169;0045687;0005102;0021675;0030335;0048484;0050918;0048406;0042981;0007411;0000187;0008544;0051145;0002092;2000251;0050930;0050732;0032148;0050731;0043524;0090630;0045944;0050804;0048699;0045664;0007420;0005165;0005166;0042552;0007422;0007267;0048812;0043523;0032856;0008083;0016023;0008284;0016021;0048666;0007274;0007399;0005576	rno:81737;mmu:18205;hsa:4908	12p13	neurotrophin 3
SHH	Protein	20423;6469;3243;29499	Cell membrane;Secreted;extracellular space	0030424;0002076;0080125;0007405;0060516;0030425;0014858;0045121;0009949;0070447;0061053;0048754;0043066;0001666;0060768;0005102;0060523;0007417;0007418;0030539;2001054;0060070;0031069;0042307;0048645;0048643;0007411;0009953;0021940;0005113;0048646;0060513;1904339;0009952;0006897;0007502;0051146;0002053;0007507;0002052;0061196;0008270;0045944;0060782;0021938;0061198;0061197;0001525;0060664;0003140…	hsa:6469;rno:29499;mmu:20423	7q36	sonic hedgehog
YAP1	Protein	10413;22601	Cytoplasm;Nucleus	0005667;0030903;0005829;0072307;0000979;0060242;0006351;0060487;0060449;0006355;0003682;0006357;0001076;0030216;0071480;0005634;0030857;0060828;0050767;0030054;0010467;0000902;0090263;0008022;0048368;0006366;0046622;0072091;0006367;0006974;0010837;0070064;2000737;0035019;0045944;0044212;0003143;0048339;1903507;0005654;0001570;0035329;0003713;0003714;0005737;0071300;2001237;0008284;0016020;0008283…	hsa:10413;mmu:22601	11q13	Yes associated protein 1
MDK	Protein	17242;4192;81517	Secreted	0030325;0051781;0009725;0051384;0050795;0030421;0016477;0043524;0042493;0007165;1901215;0001662;0042995;0007219;0007614;0005737;0030154;0008083;0021987;0021766;0045893;0007275;0008201;0021681;0007399;0005576;0021542;0009611	rno:81517;mmu:17242;hsa:4192	11p11.2	midkine (neurite growth-promoting factor 2)
MIR224	Protein	407009				Xq28	microRNA 224
NTRK1	Protein	4914;59109;18211	Cell membrane;Late endosome membrane;Early endosome membrane	0030424;0030425;0042490;0019233;0032320;0042493;0043068;0060009;0046579;1901215;0021553;0045766;0000186;0007018;0031902;0031901;1990090;0048485;0071363;0050965;0050966;0019900;0051092;0048406;0007411;0043234;0043235;0009314;0007623;0048013;0048011;0071316;0043524;0035094;0060385;0060384;0043121;0048015;0005166;0046875;0005737;0007190;0016740;0008285;0001934;0000166;0007568;0010976;0051965;0051602…	rno:59109;hsa:4914;mmu:18211	1q21-q22	neurotrophic receptor tyrosine kinase 1
CXCL8	Protein	3576	Secreted	0005622;0006955;0006954;0006935;0030968;0071356;0050930;0035556;0001525;0007165;0007186;0002237;0042119;0045744;0045766;0031623;0008009;0006987;0005615;0070098;0006928;0071222;0036499;0030593;0030155;0071347;0034976;0045091;0019722;0007050;0008285;0090023;0005153;0044344;0048566;0044267;0005576	hsa:3576	4q13-q21	C-X-C motif chemokine ligand 8
STAT3	Protein	25125;20848;6774	Cytoplasm;Nucleus	0006953;0005743;0005622;2000637;0035278;0097009;0071407;0090575;0000978;1904685;0042493;0043066;1901215;0005634;0006606;0019221;0046902;0019901;0019903;2001171;0045893;0044320;0044321;0000981;0007259;0000790;0030522;1902728;0003700;0004879;0048011;0070102;0035019;0031730;0035259;2001223;0040014;0045944;0044212;0045820;0060548;0004871;0003677;0005737;0005739;0048708;0008284;0008285;0001659;0008283…	rno:25125;hsa:6774;mmu:20848	17q21.31	signal transducer and activator of transcription 3
PLAC1	Protein	102550080;56096;10761;317316	Secreted	0007275;0001890;0090214;0005576	rno:102550080;hsa:10761;rno:317316;mmu:56096	Xq26	placenta specific 1
L1CAM	Protein	16728;3897;50687	growth cone;Cell membrane;Cell projection	0030424;0034109;0030425;0045121;0042734;0033691;0022409;0007166;0009986;0043025;0043621;0071560;0071361;0043195;0045773;0007411;0005886;0006935;0005768;0044295;0005925;0031175;0030165;0050850;0033631;0042995;0050900;0030154;0016021;0016020;0007275;0007156;0007596;0007155;0007399;0005178;0007157;0007159;0009897	hsa:3897;rno:50687	Xq28	L1 cell adhesion molecule
SERPINB5	Protein	116589;20724;5268	Secreted;extracellular space	0070062;0005615;0004867;0005737;0006928;0050678;0010951;0030198;0002009;0005576;0060512	mmu:20724;hsa:5268;rno:116589	18q21.33	serpin family B member 5
GFRA3	Protein	14587;2676;84422	Cell membrane	0005886;0019898;0015026;0043547;0007165;0005088;0001764;0007422;0007169;0005102;0004872;0048485;0005737;0031225;0016020;0008046;0048666;0043231;0007411;0007399;0000165;0009897	mmu:14587;hsa:2676	5q31.1-q31.3	GDNF family receptor alpha 3
SERPINA1	Protein	24648;5265;20704;20703;20702;20701;20700	Secreted;extracellular space;Endoplasmic reticulum	0006953;0005788;0006954;0001948;0001701;0000139;0001666;0005783;1900004;0006888;0030414;0004866;0004867;0034014;0010466;0030134;0032355;0034097;0048208;0005794;0006487;0043434;0070062;0010951;0033116;0030168;0010035;0031093;0014070;0002576;0005578;0002020;0005615;0032496;0033986;0010288;0007596;0046687;0005576	rno:24648;mmu:20704;hsa:5265;mmu:20700;mmu:20701;mmu:20702;mmu:20703	14q32.1	serpin family A member 1
GDNF	Protein	2668;14573;25453	Secreted	0005622;0030901;0072108;0072106;0072107;0060041;0043547;2001240;0030182;0007165;0043066;0001941;0007169;0005102;0060688;0033603;0003337;0048484;0048485;0010468;0001759;0060676;0008344;0001755;0008584;0007411;0007179;0043235;0021784;0051584;0048255;2000736;0031175;0043524;0045944;0071549;0005160;0005088;0090190;0007422;0030116;0005615;0032770;0030432;0008083;0008284;0042803;0001658;0008283;0001657…	rno:25453;mmu:14573;hsa:2668	5p13.1-p12	glial cell derived neurotrophic factor
PRKD1	Protein	85421;18760;5587	trans-Golgi network;Cytoplasm;Cell membrane;Golgi apparatus	0004697;0030148;0005622;0006954;0005623;0010976;0006915;0045087;2001044;0005829;0033138;0048193;0035556;0018105;0016310;0045806;0089700;0007165;0046777;0045766;0005634;0044281;0005911;0032793;0051092;0005794;0005886;0010837;0048010;0005524;0007229;0005887;0005802;2001028;0010595;0045669;0045944;0016772;0046872;0001525;0007265;0043123;0060548;0004672;0004674;0002376;0006468;0035924;1901727;0031647…	rno:85421;hsa:5587;mmu:18760	14q11	protein kinase D1
GAL	Protein	14419;29141;2586;51083	Secreted	0010737;0032868;0006954;0050672;0051464;1902608;0030141;0050776;0019933;0045944;0043627;0005184;0043065;0042493;0043025;0001664;0031766;0031765;0051795;0035902;0007218;0031943;0005615;0004966;0005737;0031764;0031763;0008285;0030073;1902891;0007631;0005794;0007399;0005576;0005179	hsa:51083;rno:29141;mmu:14419	11q13.3	galanin/GMAP prepropeptide
MAPK3	Protein	5595;50689;26417	Cytoplasm;Nucleus	0072584;0005901;0045087;0019233;0051403;0035556;0002756;0002755;0001784;0090170;0000186;0033129;0005635;0005634;0051493;0019221;0004707;2000641;0035666;0019902;0014066;0038096;0045893;0038095;0000189;0007411;0043234;0000187;0051090;0034605;2000657;0048010;0070062;0048011;0034166;0045944;0038123;0014032;0038124;0034162;0060020;0038083;0048538;0009887;0060425;0097110;0071260;0030878;0005856;0005737…	rno:50689;mmu:26417;hsa:5595	16p11.2	mitogen-activated protein kinase 3
VCAM1	Protein	22329;25361;7412	Membrane	0009308;0007568;0005902;0010212;0071333;0008131;0007160;0016032;0030183;0001666;0009986;0005783;0060326;0019221;0030175;0031225;0042102;0035584;0050839;0002526;0042383;0045177;0005794;0060710;0005886;0070062;0005769;0007507;0071356;0016337;0050776;0035094;0061032;0007584;0060669;0035924;0055114;0045471;0071065;0005615;0050901;0030198;0032496;0010043;0071944;0022614;0016021;0016020;0060333;0007155…	mmu:22329;hsa:7412;rno:25361	1p32-p31	vascular cell adhesion molecule 1
MIR429	Protein	554210				1p36.33	microRNA 429
BAP1	Protein	8314;104416;306257	Cytoplasm;Nucleus	0005622;0035517;0051726;0016579;0008233;0008234;1903955;0003682;0006511;0005654;0004843;0005634;0006508;0005737;0035522;0035520;0016568;0071108;0016787;0036459;0008285;0001558;0006464	hsa:8314;mmu:104416;rno:306257	3p21.1	BRCA1 associated protein 1
VEGFA	Protein	22339;7422;83785	Secreted;Cell membrane	0003169;0043183;0043184;0031077;0033138;0016477;1900086;0048754;0043066;0090050;0001666;0048873;0043069;0001541;0005102;0048514;0060749;0031988;0050840;0040007;0060754;0002053;0002052;0032147;0010595;0071679;0050731;0090037;0043524;0045944;0071549;0043406;0001525;0060426;1902966;0005578;0051272;0048661;0071542;0035767;0071548;0043536;0008284;0008283;0048666;0003151;0005576;0060319;0031954;0003007…	mmu:22339;hsa:7422;rno:83785	6p12	vascular endothelial growth factor A
HSP90AA1	Protein	3320;15519;299331	Cytoplasm;Cell membrane;Melanosome	0048471;0005622;0050790;0010659;0045087;0006839;0036126;0097524;0003729;0032564;0001948;0043627;0042493;0051082;0006950;0005634;0044281;0051131;0016887;0042026;0019901;0019903;0038096;0061684;0042826;0043234;0007411;0044325;0006898;0034605;0051022;0009408;0048010;0070062;0009409;0051020;0097226;0038128;0010592;0045429;0001764;0000278;0043005;0061635;0030911;0005737;0005739;0030235;0045793;1900034…	hsa:3320;mmu:15519	14q32.33	heat shock protein 90kDa alpha family class A member 1
VIM	Protein	22352;7431;81818	Nucleus matrix;Cytoplasm	0030424;0048471;0007568;0010977;0006915;0003725;0005829;0051721;0001948;0016032;0045444;0046697;0010628;0006921;0045098;0006928;0010269;0032355;0070307;0033280;0019900;0019901;0016363;0060395;0008022;0005198;1990254;0009314;0030049;0005886;0050770;0070062;0005925;0031252;0045109;0043403;0060020;0044297;0045103;0005882;1900147;0005200;0043005;0042995;0097110;0005777;0005856;0005737;0010043;0014002…	rno:81818;mmu:22352;hsa:7431	10p13	vimentin
SEMA4D	Protein	306790;20354;10507	Cell membrane	0006955;0048672;0070486;0032321;0010693;0043547;0007162;0043066;0005102;0030215;0030335;0031344;0071526;0014068;0050919;0048843;0001755;0045499;0007411;0005886;0050772;0005887;0050732;0050731;1900220;0048814;0045668;0004872;0004888;0005615;0030154;0043931;0016021;0001934;0016020;0008360;0038191;0007275;0007155;0007399;0000122	mmu:20354;hsa:10507	9q22.2	semaphorin 4D
CXCR4	Protein	12767;60628;7852	Cell junction;Cell membrane;Late endosome;Early endosome;Lysosome	0004930;0030426;0006954;0006915;0051924;0015026;0016477;0019955;0007281;0016032;0042098;0030260;0007165;0003281;0060048;0001667;0043067;0001666;0048714;0009986;0007204;0035904;0031625;0005911;0003779;0019064;0050920;0030054;0035701;0030334;0002407;0008144;0000187;0005886;0004950;0005764;0070062;0005769;0006935;0005768;0031252;0031410;0032027;0016494;0016493;0061351;0008354;0001569;0007186;0007420…	mmu:12767;hsa:7852	2q21	C-X-C motif chemokine receptor 4
MMP2	Protein	17390;4313;81686	Mitochondrion;extracellular space;Cytoplasm;Nucleus;Secreted;Membrane	0007568;0032526;0071498;0051602;0016477;0014012;0043627;0007162;0043065;0042493;0045089;0001666;0004252;0007565;0001542;0001541;0007567;0007566;0060325;0030017;0030335;0005634;0014823;0030574;0035987;0001957;0001955;0034097;0007411;0042542;0001553;0055093;0004222;0009314;0005886;0071392;0071230;0048013;0007507;0006979;0048771;0031012;0008270;0035094;0001968;0045906;0001525;0060346;0046872;0008233…	hsa:4313;mmu:17390;rno:81686	16q13-q21;16q12.2	matrix metallopeptidase 2
NCAM1	Protein	17967;24586;4474;4684	Secreted;Cell membrane	0030424;0005104;0007568;0030426;0034109;0014012;0043547;0008092;0060045;0021794;0000139;0007166;0009986;0043025;0048167;0071241;0005911;0019221;0031100;0031225;0051930;0019902;0042220;0007411;0007611;0005886;0070062;0031175;0016338;0050850;0033555;0010035;0001928;0014076;0043209;0046718;0005088;0060548;0005737;0030275;0030198;0010288;0071219;0001618;0016021;0016020;0048666;0008201;0060333;0007155…	rno:24586;hsa:4684;mmu:17967	11q23.1	neural cell adhesion molecule 1
S100A4	Protein	24615;6275;20198		0048471;0070062;0005634;0005615;0003779;0005509;0050786;0044822;0001837;0042803;0046872;0046982;0043123;0043005;0048306	mmu:20198;rno:24615;hsa:6275	1q21	S100 calcium binding protein A4
TACR1	Protein	21336;24807;6869	Cell membrane	0050671;0004930;0008217;0006954;0030425;0050679;0051602;0019233;0005829;0060083;0009582;0007165;0002118;0045760;0007200;0007166;0009986;0007204;0051496;0007217;0008306;0007218;0007616;0070472;0032230;0070474;0032355;0035106;0043117;0002526;0003051;0002687;0043278;0045778;0007611;0045777;0005886;0004995;0035815;0009408;0005887;0009725;0010634;0014910;0010996;0032224;0010193;0042755;0035094;0016496…	rno:24807;hsa:6869;mmu:21336	2p12	tachykinin receptor 1
MMP9	Protein	81687;17395;4318	Secreted;extracellular space	0031915;0043065;0042493;0001822;0043066;1900122;0001666;0004252;0045766;0005518;0034612;0051259;0071404;0043234;0007411;0009314;0009408;0070062;0048013;0007507;0048771;0051549;0008270;0035094;0046872;0007584;0009644;0005578;0005615;0033189;0050900;0030198;0032496;0001934;0090200;0022617;0048147;0005576;0030225;0032403;0007568;0032526;2001243;0001503;0001501;0004175;0043388;0007567;0007566;0071283…	hsa:4318;mmu:17395;rno:81687	20q11.2-q13.1;20q13.12	matrix metallopeptidase 9
PLAU	Protein	25619;5328;18792	Secreted	0071498;0071333;0071456;0016310;0007283;0007165;0001666;0004252;0009986;0042730;0007566;0014909;0030335;0010469;0014823;0042060;0072734;0070997;0061041;0060279;0055093;0005886;0070062;0006935;0005925;0003824;0014911;0071310;0014910;2000097;2000379;0043403;0001525;0008233;0008236;0035728;0005615;0006508;0033628;0035729;0071222;2000345;0016787;0016301;0008284;0016020;0007596;0005576;0042127	mmu:18792;hsa:5328	10q22.2	plasminogen activator, urokinase
WASL	Protein	8976	Cytoplasm;Nucleus;cytoskeleton	0030666;0030027;0034629;0015629;0045087;0032880;0050999;0005829;0006351;0000139;0006355;2000601;2000402;0005634;0044281;0051491;0003779;0006928;0030695;0051653;0038096;0030050;0007411;1903526;0005886;0070062;0048013;0051301;2000370;0005083;0016050;0008154;0007067;0009617;0030478;0006900;0046209;0016023;0006461	hsa:8976	7q31.3	Wiskott-Aldrich syndrome like
PLAUR	Protein	50692;5329;18793	invadopodium membrane;Cell membrane;Secreted;Cell projection	0005789;0005788;2001243;0007283;0007165;0043066;0043388;0005102;0042730;0010628;0048762;0006928;0031225;0030377;0019904;0005886;0070062;0005887;0006935;0005925;0030162;2001268;0071438;0019898;0019899;0043403;0016255;0060742;0045742;0043687;0004872;0006501;0038195;0016021;0001934;0090200;0016020;0007596;0044267;0005576	rno:50692;hsa:5329;mmu:18793	19q13	plasminogen activator, urokinase receptor
DKK1	Protein	22943;100912050;13380;293897	Secreted	0050750;0032526;0030900;0051966;0051964;0033137;0001707;0001706;2000272;1901296;0001942;0060323;0090090;1904723;0060325;0031901;2000726;0039706;0030178;0000904;1904693;0060394;0007492;0048642;0042662;0042663;1904338;0005886;0030326;0002090;0031333;0050807;0016055;0048019;0004871;0030514;1904958;0005615;0030111;0030279;0032091;0008083;0090244;0061743;0007275;1900116;0090082;0005576;0000122	hsa:22943;mmu:13380	10q11.2	dickkopf WNT signaling pathway inhibitor 1
APOBEC3A	Protein	200315;91577		0045071;0004126;0010529;0005654;0005634;0070383;0080111;0045087;0005737;0071466;0008270;0051607;0009972;0044356;0047844		22q13.1-q13.2	apolipoprotein B mRNA editing enzyme catalytic subunit 3A
TP53	Protein	22059;7157;24842	Cytoplasm;Nucleus;PML body;Mitochondrion matrix;Endoplasmic reticulum	0007406;0030308;0034103;0035794;0043504;0048512;0043065;0043066;0042771;0048511;0043621;0097252;0031625;0007417;0031065;0016925;0046902;0016363;0045930;0097371;0000790;0001085;0003700;0007507;0051262;0050731;2000772;0008270;0043525;0045944;0090399;0031052;0008156;1990144;0043523;0051276;0030512;0048662;0010243;0071417;0008285;0008283;0060411;0006302;1901525;1902749;0005667;0005669;2001244;0070243…	mmu:22059;rno:24842;hsa:7157	17p13.1	tumor protein p53
RET	Protein	24716;19713;5979	Endosome membrane;Cell membrane	0030424;0005622;0030425;0033619;0010976;0045121;0005509;0006919;0072300;2001241;0035799;0060041;0043547;0018108;0016310;0030182;0042493;0007165;0007169;0043025;0030335;0010628;0048484;0001838;0045893;0001755;0043231;0007497;0043235;0050770;0005886;0097021;0005524;0005887;0005769;0004713;0005768;0004714;0033630;0016772;0060384;0005088;0042551;0004672;0004872;0006468;0010008;0048265;0005737;0071300…	rno:24716;hsa:5979;mmu:19713	10q11.2	ret proto-oncogene
AFAP1-AS1	Protein	84740				4p16.1	AFAP1 antisense RNA 1
AMACR	Protein	25284;23600;17117	Mitochondrion;Peroxisome	0006699;0008206;0005777;0044281;0005737;0003824;0005739;0033540;0016853;0008152;0008300;0044255;0008111;0005782;0005102;0006631	mmu:17117;hsa:23600	5p13	alpha-methylacyl-CoA racemase
ITGAV	Protein	3685;296456;16410	Cell junction;focal adhesion;Membrane	0005622;0002474;0050431;0006954;0038027;0015026;0031994;0016477;0002479;0045124;0005102;0031589;0005634;0052066;0050840;0035262;0046982;0007411;2000536;0048010;0070062;0007229;0034686;0034683;0034684;0070588;0034446;0042277;0046872;0001525;0045785;2000425;0010888;0019960;0030198;0050900;2001237;0045715;0008284;0032490;0007596;0097192;0043410;1990430;0009897;0051209;0071731;0005829;0032369;0007160…	mmu:16410;hsa:3685	2q31-q32	integrin subunit alpha V
PTP4A3	Protein	362930;11156;19245	Early endosome;Cell membrane	0005886;1900746;0005769;0005768;0035335;0016311;0016791;0006470;0008138;0043542;0007219;0004721;0005634;0004725;0005737;0004727;0016787;0043117;0016020	mmu:19245;hsa:11156	8q24.3	protein tyrosine phosphatase type IVA, member 3
CTSD	Protein	1509;171293;13033	Secreted;Melanosome;extracellular space;Lysosome	0005764;0070062;0045121;0006914;0042470;0030163;0031012;0042277;0004190;0060441;0008233;0004197;0004252;0004175;0043202;0005615;0006508;0005739;0030198;0030574;0019886;0016787;0022617;0005576;0000045	hsa:1509;mmu:13033	11p15.5	cathepsin D
CTNNB1	Protein	84353;12387;1499	Cell junction;Cytoplasm;Cell membrane;Nucleus;cytoskeleton	0007403;0072182;0009948;0035315;0071407;0022009;0043627;0042659;0000578;0043065;0046332;0048513;0002089;0072053;0005912;0005911;0072054;0030539;0005913;0034333;0005916;0030097;0021819;0034332;0060070;0031069;0000904;0009950;0043198;0048643;0061047;0009953;0009954;0001085;0048096;0002053;0051145;0003700;0002052;0007507;0035411;0033234;0016337;0030521;0051149;0090279;0043525;0045944;0016331;0061198…	hsa:1499;mmu:12387;rno:84353	3p21	catenin beta 1
SDC3	Protein	6384;9672;20970;116673	Membrane	0030203;0030424;0005886;0030204;0009405;0007603;0016477;0001523;0009986;0043202;0043005;0044281;0005975;0030198;0030334;0016021;0016020;0007155;0043234;0006024;0006027;0005796	rno:116673;mmu:20970;hsa:9672	1p35.2	syndecan 3
PIWIL2	Protein	55124;57746;306011	Cytoplasm	0005844;0051321;0003723;2000617;0006417;0034587;0034584;0003729;0033391;0010370;0045727;1990923;0000239;0007283;0030718;0043186;0048477;0043046;0060903;0003676;0097433;0005737;0071442;0010467;0030154;0031047;0071546;0000966;0007275	mmu:57746;hsa:55124	8p21.3	piwi like RNA-mediated gene silencing 2
CLIC1	Protein	114584;406864;1192	Cytoplasm;Cell membrane;Nucleus;Nucleus membrane	0051881;0048471;0005886;0006810;0005247;1903959;0044070;0070062;0006811;0072562;0005903;0034707;0051726;0034765;0045669;0007165;0005244;0006821;0005635;0031965;0005634;0005615;0006749;0005737;0005739;0031982;0070527;0016021;0016020;1902476;0005254;0004364	hsa:1192;mmu:114584;rno:406864	6p21.3	chloride intracellular channel 1
PLXNB1	Protein	316009;235611;5364	Secreted;Cell membrane	0005622;0005886;0050772;0005887;0032321;0035556;0016477;0043547;1902287;0007162;0043087;1900220;0007165;0048675;0002116;0004872;0048812;0030215;0004888;0051493;0032794;0033689;0030334;0071526;0043931;0014068;0017154;0016021;0016020;0008360;0005096;0007275;0007411;0005576	mmu:235611;hsa:5364	3p21.31	plexin B1
CX3CR1	Protein	1239;13051;1524;171056	Cell membrane	0004950;0048471;0005886;0004896;0004930;0005887;0006935;0002052;0016495;2001240;0016032;0007165;0007186;0043005;0004871;0021795;0045766;0007613;0030336;0002881;0006968;0071560;0002282;0070098;0071222;0019221;0019960;0016525;1900272;0016021;0016020;0048246;0007155;0032809;0001774;0009611	mmu:13051;rno:171056;hsa:1524	3p21.3	C-X3-C motif chemokine receptor 1
REG3A	Protein	18489;24618;5068	Secreted	0006953;0010838;0006954;0051260;0071356;0030246;0050830;0043524;0035690;0050829;0019838;0043066;0042594;1903577;0060548;0007565;0031667;0005615;0005737;0032355;0045617;0090303;0008284;0044849;0001934;0008283;0007275;0045177;0007494;0043234;0007157;1903208;0005576;0043434;0042588	mmu:18489;rno:24618;hsa:5068	2p12	regenerating family member 3 alpha
CXCL16	Protein	66102;58191;497942	Cell membrane;Secreted;Membrane	0006898;0005886;0006935;0030307;0034341;0005041;0005044;0060326;0042379;0005125;0030335;0008009;0005615;0071222;0034612;0016021;0016020;0034097;0048247;0010818;0005576	mmu:66102;hsa:58191;rno:497942	17p13	C-X-C motif chemokine ligand 16
ARTN	Protein	9048;362572;11876	Secreted	0005622;0097021;0030116;0007405;0005615;0050930;0008083;0043547;0007165;0005088;0061146;0007166;0007411;0007422;0005102;0000165;0005576	mmu:11876;rno:362572;hsa:9048	1p34.1;1p33-p32	artemin
CCR5	Protein	12774;117029;1234	Cell membrane	0023052;0006952;0007568;0006955;0004930;0006954;0030900;0010212;2000110;0032760;0005829;0070723;0015026;0019957;0001948;0016032;0022409;0030260;0007165;0090050;0002437;0045444;0007166;0009986;0007204;0030336;0031622;0010628;0032755;0006968;0003779;0019064;0070997;0090026;0019901;0002407;0050718;0042742;0004950;0005886;0004435;0005887;0071791;0006935;0005768;0006816;2000178;0016493;0050729;0007186…	mmu:12774;hsa:1234;rno:117029	3p21.31	C-C motif chemokine receptor 5 (gene/pseudogene)
SNAI1	Protein	116490;6615;20613	Cytoplasm;Nucleus	0010957;2000810;0010718;0016477;0001707;0001649;0060021;0000977;0046872;0061314;0001227;0043565;0045786;0006357;0030335;0003676;0005634;0003677;0060806;0060707;0005737;0031069;0019900;0001837;1902230;0043518;0045893;0007275;0060972;0045892;0006366;0060536;0003198;0007498;0001078;0000122	mmu:20613;hsa:6615	20q13.2	snail family zinc finger 1
CCND1	Protein	12443;595;58919	Cytoplasm;Nucleus;Membrane	0005622;0043627;0042493;0060749;0006325;0005634;0031100;0060070;0051412;0019901;0042826;0017053;0044321;0070064;0051384;0031571;0071157;0071310;0032026;0051301;0033598;0016055;0033197;0001889;0045787;0000278;0003714;0005737;0010243;0008284;0001934;0048545;0007595;0000320;0032403;0010971;0051726;0005829;0008134;0006351;0045444;0006355;0007049;0033327;0007219;0030857;2000045;0030178;0033601;0032355…	mmu:12443;hsa:595;rno:58919	11q13	cyclin D1
SNCG	Protein	6623;20618;64347	perinuclear region;Cytoplasm	0030424;0048471;0005886;0009306;0070062;0014059;0050808;0042493;0002118;0007268;0043025;0007422;0048487;0005856;0005815;0005737;0071464;0005819;0043679;0046928;0042220;0008344;0043014	rno:64347;hsa:6623;mmu:20618	10q23.2-q23.3	synuclein gamma
TFPI2	Protein	7980;286926;21789	Secreted	0005578;0005634;0030414;0004867;0010466;0010951;0007596;0005201;0005576;0007599	mmu:21789;hsa:7980	7q22	tissue factor pathway inhibitor 2
EPCAM	Protein	171577;17075;4072	Cell junction;Lateral cell membrane;tight junction	0005886;0032403;0070062;0005887;0005923;0098609;0045944;0043066;0023019;0009986;0098641;2000648;0030054;0016328;2000048;2000147;0016324;0016323;0008284;0016021;0016020;0001657;0048863	mmu:17075;rno:171577;hsa:4072	2p21	epithelial cell adhesion molecule
CCL5	Protein	81780;6352;20304	Secreted	0005622;0006955;0002230;0006954;0005623;0010535;0050679;2000110;0050796;0070723;0043623;0071407;0043627;0034341;0042493;0045089;1901215;0042531;1901214;0043621;0042379;0045766;0031622;0071361;0048245;2000406;0031584;0010820;0071403;0018894;0034612;0016004;0014068;0002407;0051928;0048246;0048247;0060754;0010759;0006935;0006816;0051384;0051262;0071396;0070100;0071315;0033634;0031730;0071307;0043922…	mmu:20304;hsa:6352	17q12	C-C motif chemokine ligand 5
NRTN	Protein	4902;	Secreted.	0005576;0030424;0000165;0001755;0007411	hsa:2675;hsa:4902;ptr:468680;pps:100967915	19p13.3	Neurturin
NT3	Protein	4877	No Data Available	No Data Available	No Data Available	No Data Available	3'-Nucleotidase
GFRa1	Protein	2674	Cell membrane; Lipid-anchor, GPI-anchor.	0005088;0005102;0016167;0038023	hsa:2674;ptr:450756	10q25.3	GDNF Family Receptor Alpha 1
GFRa2	Protein	2675	Cell membrane;	0005886;0009897;0016020;0019898	hsa:2675	8p21.3	GDNF Family Receptor Alpha 2
TRKA	Protein	4914	000166;0004672;0004713;0004714;0005004		K03176;K03499;K07228	1q23.1	Neurotrophic Receptor Tyrosine Kinase 1
Gli1	Protein	2735	Cytoplasm. Nucleus.	0000977;0000978;0000981;0003676;0003677	K16797;hsa:2735	12q13.3	GLI Family Zinc Finger 1
TCF	Protein	6932	Nucleus.	0000978;0000981;0001227;0003677;0003700	K02620;K04490;K04491	5q31.1	T-Cell Factor 1
LEF	Protein	51176	Nucleus.	0000977;0000978;0000981;0001228	K04492;K04668;K08645	4q25	Lymphoid Enhancer Binding Factor 1
HNF4A	Protein	3172	Nucleus.	0000978;0000981;0001102;0001228;0003677	K07292;hsa:101927219;hsa:6927	20q13.12	Hepatocyte Nuclear Factor 4 Alpha
SORT1	Protein	6272	Membrane;Cytosol Golgi apparatus	0005515;0010465;0019899;0030379	K12388;hsa:6272	1p13.3	Sortilin 1
